# Supplementary material for: Biomarker discovery for non-invasive diagnosis of inflammatory bowel disease using blood transcriptomics
Source: Front Immunol. 2025 Jun 20;16:1570374. doi: 10.3389/fimmu.2025.1570374 (PMC12226589; doi:10.3389/fimmu.2025.1570374)
Supplement: Supplementary file 2 [file DataSheet2.xlsx]

## Sheet: 1
Supplementary Table 1. The sequence of primers used for evaluating gene expression in the real-life cohort using RT-qPCR.
Gene name	Primer sequence 5́ 3ʹ	Product size
GAPDH	F: CTCATTTCCTGGTATGACAACGA	121
	R: CTTCCTCTTGTGCTCTTGCT
EIF5A	F: GGACTTCGAGACAGGAGATGC	249
	R: TCATTCCTTTTGATGTTGGGGAC
IL-4R	F: CGTGGTCAGTGCGGATAACTA	125
	R: TGGTGTGAACTGTCAGGTTTC
SLC9A8	F: TCCAGCGGCATGACCATTTT	182
	R: TCCTTCCAATTCGCCAGTTTTT
MMP9	F: TGTACCGCTATGGTTACACTCG R: GGCAGGGACAGTTGCTTCT	97

## Sheet: 2
Supplementary Table 2. The clinical features of in-silico IBD patients and control individuals in GSE94648 and GSE119600.
	IBD	Cnt
	(n = 132)	(n = 60)
Sex (Male/Female)	23 Males/18 Females/91 Unknown	11 Males/5 Females/44 Unknown
Disease Duration, Median years (IQR)	7.5 (0 – 24)	____
Age, Median years (IQR)	39 (18 – 73)	39 (29 – 57)
Inflammation Region(s)	3 Colonic/10 ileonic/17 ileocolonic	____
	8 left-sided colitis/ 2 pancolitis/
	1 proctitis/91 Unknown
Treatments	12 ASA/12 Immunosuppressor	____
	2 Immunosuppressor & steroids
	2 Steroids

## Sheet: 3
Supplementary Table 3. Selected samples to compare mRNA expression profiles of whole blood in IBD patients and control individuals.
Accession	GSE.ACC	Class	Accession	GSE.ACC	Class	Accession	GSE.ACC	Class
GSM3378193	GSE119600	IBD	GSM2480318	GSE94648	IBD	GSM3378458	GSE119600	Con
GSM3378194	GSE119600	IBD	GSM2480327	GSE94648	IBD	GSM2480281	GSE94648	Con
GSM3378195	GSE119600	IBD	GSM2480312	GSE94648	IBD	GSM2480290	GSE94648	Con
GSM3378196	GSE119600	IBD	GSM2480325	GSE94648	IBD	GSM2480279	GSE94648	Con
GSM3378197	GSE119600	IBD	GSM2480332	GSE94648	IBD	GSM2480287	GSE94648	Con
GSM3378198	GSE119600	IBD	GSM2480329	GSE94648	IBD	GSM2480288	GSE94648	Con
GSM3378199	GSE119600	IBD	GSM2480317	GSE94648	IBD	GSM2480291	GSE94648	Con
GSM3378200	GSE119600	IBD	GSM2480307	GSE94648	IBD	GSM2480293	GSE94648	Con
GSM3378201	GSE119600	IBD	GSM2480316	GSE94648	IBD	GSM2480277	GSE94648	Con
GSM3378202	GSE119600	IBD	GSM2480313	GSE94648	IBD	GSM2480278	GSE94648	Con
GSM3378203	GSE119600	IBD	GSM2480305	GSE94648	IBD	GSM2480283	GSE94648	Con
GSM3378204	GSE119600	IBD	GSM2480331	GSE94648	IBD	GSM2480289	GSE94648	Con
GSM3378205	GSE119600	IBD	GSM2480311	GSE94648	IBD	GSM2480284	GSE94648	Con
GSM3378207	GSE119600	IBD	GSM2480309	GSE94648	IBD	GSM2480294	GSE94648	Con
GSM3378208	GSE119600	IBD	GSM2480333	GSE94648	IBD	GSM2480292	GSE94648	Con
GSM3378286	GSE119600	IBD	GSM2480337	GSE94648	IBD	GSM2480295	GSE94648	Con
GSM3378287	GSE119600	IBD	GSM2480320	GSE94648	IBD	GSM2480282	GSE94648	Con
GSM3378288	GSE119600	IBD	GSM3378154	GSE119600	Con	GSM3378217	GSE119600	IBD
GSM3378289	GSE119600	IBD	GSM3378158	GSE119600	Con	GSM3378218	GSE119600	IBD
GSM3378290	GSE119600	IBD	GSM3378160	GSE119600	Con	GSM3378219	GSE119600	IBD
GSM3378291	GSE119600	IBD	GSM3378162	GSE119600	Con	GSM3378220	GSE119600	IBD
GSM3378292	GSE119600	IBD	GSM3378164	GSE119600	Con	GSM3378221	GSE119600	IBD
GSM3378293	GSE119600	IBD	GSM3378169	GSE119600	Con	GSM3378222	GSE119600	IBD
GSM3378294	GSE119600	IBD	GSM3378171	GSE119600	Con	GSM3378224	GSE119600	IBD
GSM3378295	GSE119600	IBD	GSM3378173	GSE119600	Con	GSM3378225	GSE119600	IBD
GSM3378296	GSE119600	IBD	GSM3378175	GSE119600	Con	GSM3378226	GSE119600	IBD
GSM3378297	GSE119600	IBD	GSM3378177	GSE119600	Con	GSM3378227	GSE119600	IBD
GSM3378298	GSE119600	IBD	GSM3378179	GSE119600	Con	GSM3378228	GSE119600	IBD
GSM3378299	GSE119600	IBD	GSM3378263	GSE119600	Con	GSM3378229	GSE119600	IBD
GSM3378300	GSE119600	IBD	GSM3378264	GSE119600	Con	GSM3378230	GSE119600	IBD
GSM3378301	GSE119600	IBD	GSM3378265	GSE119600	Con	GSM3378231	GSE119600	IBD
GSM3378386	GSE119600	IBD	GSM3378267	GSE119600	Con	GSM3378232	GSE119600	IBD
GSM3378387	GSE119600	IBD	GSM3378270	GSE119600	Con	GSM3378310	GSE119600	IBD
GSM3378388	GSE119600	IBD	GSM3378271	GSE119600	Con	GSM3378311	GSE119600	IBD
GSM3378389	GSE119600	IBD	GSM3378272	GSE119600	Con	GSM3378312	GSE119600	IBD
GSM3378390	GSE119600	IBD	GSM3378273	GSE119600	Con	GSM3378313	GSE119600	IBD
GSM3378391	GSE119600	IBD	GSM3378274	GSE119600	Con	GSM3378314	GSE119600	IBD
GSM3378392	GSE119600	IBD	GSM3378275	GSE119600	Con	GSM3378315	GSE119600	IBD
GSM3378393	GSE119600	IBD	GSM3378354	GSE119600	Con	GSM3378316	GSE119600	IBD
GSM3378477	GSE119600	IBD	GSM3378355	GSE119600	Con	GSM3378317	GSE119600	IBD
GSM3378478	GSE119600	IBD	GSM3378356	GSE119600	Con	GSM3378318	GSE119600	IBD
GSM3378479	GSE119600	IBD	GSM3378357	GSE119600	Con	GSM3378319	GSE119600	IBD
GSM3378480	GSE119600	IBD	GSM3378358	GSE119600	Con	GSM3378320	GSE119600	IBD
GSM3378481	GSE119600	IBD	GSM3378359	GSE119600	Con	GSM3378321	GSE119600	IBD
GSM3378482	GSE119600	IBD	GSM3378362	GSE119600	Con	GSM3378322	GSE119600	IBD
GSM3378483	GSE119600	IBD	GSM3378363	GSE119600	Con	GSM3378410	GSE119600	IBD
GSM3378484	GSE119600	IBD	GSM3378365	GSE119600	Con	GSM3378411	GSE119600	IBD
GSM2480326	GSE94648	IBD	GSM3378366	GSE119600	Con	GSM3378412	GSE119600	IBD
GSM2480303	GSE94648	IBD	GSM3378367	GSE119600	Con	GSM3378413	GSE119600	IBD
GSM2480335	GSE94648	IBD	GSM3378445	GSE119600	Con	GSM3378414	GSE119600	IBD
GSM2480321	GSE94648	IBD	GSM3378446	GSE119600	Con	GSM3378415	GSE119600	IBD
GSM2480308	GSE94648	IBD	GSM3378447	GSE119600	Con	GSM3378416	GSE119600	IBD
GSM2480336	GSE94648	IBD	GSM3378448	GSE119600	Con	GSM3378417	GSE119600	IBD
GSM2480302	GSE94648	IBD	GSM3378449	GSE119600	Con	GSM3378501	GSE119600	IBD
GSM2480322	GSE94648	IBD	GSM3378450	GSE119600	Con	GSM3378502	GSE119600	IBD
GSM2480310	GSE94648	IBD	GSM3378453	GSE119600	Con	GSM3378503	GSE119600	IBD
GSM2480314	GSE94648	IBD	GSM3378454	GSE119600	Con	GSM3378504	GSE119600	IBD
GSM2480300	GSE94648	IBD	GSM3378455	GSE119600	Con	GSM3378505	GSE119600	IBD
GSM2480319	GSE94648	IBD	GSM3378456	GSE119600	Con	GSM3378506	GSE119600	IBD
GSM2480330	GSE94648	IBD	GSM3378457	GSE119600	Con	GSM3378507	GSE119600	IBD
GSM2480254	GSE94648	IBD	GSM2480263	GSE94648	IBD	GSM3378508	GSE119600	IBD
GSM2480262	GSE94648	IBD	GSM2480252	GSE94648	IBD	GSM2480261	GSE94648	IBD
GSM2480264	GSE94648	IBD	GSM2480260	GSE94648	IBD	GSM2480251	GSE94648	IBD
GSM2480257	GSE94648	IBD	GSM2480267	GSE94648	IBD	GSM2480258	GSE94648	IBD

## Sheet: 4
Supplementary Table 4. The clinical features of in-silico RA patients and control individuals in GSE93272.
Clinical Factors	RA	Cnt
	(n = 118)	(n = 43)
Sex (Male/Female)	10 Males/108 Females	5 Males/38 Females
Age, Median years (IQR)	57 (16 – 82)	44 (24 – 55)
CRP.das28 (IQR)	3.81 (1.04 – 7.78)	____
ESR.das28 (IQR)	4.58 (1.39 – 8.63)	____

## Sheet: 5
Supplementary Table 5. Selected samples from GSE93272 to compare mRNA expression profiles of whole blood in RA patients and control individuals.
Accession	GSE.ACC	Class	Accession	GSE.ACC	Class	Accession	GSE.ACC	Class
GSM2449624	GSE93272	Con	GSM2449659	GSE93272	RA	GSM2449651	GSE93272	RA
GSM2449615	GSE93272	Con	GSM2449822	GSE93272	RA	GSM2449829	GSE93272	RA
GSM2449628	GSE93272	Con	GSM2449641	GSE93272	RA	GSM2449756	GSE93272	RA
GSM2449618	GSE93272	Con	GSM2449735	GSE93272	RA	GSM2449859	GSE93272	RA
GSM2449616	GSE93272	Con	GSM2449839	GSE93272	RA	GSM2449661	GSE93272	RA
GSM2449621	GSE93272	Con	GSM2449742	GSE93272	RA	GSM2449830	GSE93272	RA
GSM2449622	GSE93272	Con	GSM2449711	GSE93272	RA	GSM2449811	GSE93272	RA
GSM2449612	GSE93272	Con	GSM2449685	GSE93272	RA	GSM2449878	GSE93272	RA
GSM2449619	GSE93272	Con	GSM2449683	GSE93272	RA	GSM2449836	GSE93272	RA
GSM2449620	GSE93272	Con	GSM2449861	GSE93272	RA	GSM2449717	GSE93272	RA
GSM2449632	GSE93272	Con	GSM2449708	GSE93272	RA	GSM2449772	GSE93272	RA
GSM2449633	GSE93272	Con	GSM2449648	GSE93272	RA	GSM2449726	GSE93272	RA
GSM2449617	GSE93272	Con	GSM2449845	GSE93272	RA	GSM2449725	GSE93272	RA
GSM2449625	GSE93272	Con	GSM2449690	GSE93272	RA	GSM2449658	GSE93272	RA
GSM2449609	GSE93272	Con	GSM2449647	GSE93272	RA	GSM2449653	GSE93272	RA
GSM2449636	GSE93272	Con	GSM2449652	GSE93272	RA	GSM2449791	GSE93272	RA
GSM2449614	GSE93272	Con	GSM2449657	GSE93272	RA	GSM2449864	GSE93272	RA
GSM2449613	GSE93272	Con	GSM2449645	GSE93272	RA	GSM2449643	GSE93272	RA
GSM2449623	GSE93272	Con	GSM2449700	GSE93272	RA	GSM2449666	GSE93272	RA
GSM2449634	GSE93272	Con	GSM2449777	GSE93272	RA	GSM2449881	GSE93272	RA
GSM2449635	GSE93272	Con	GSM2449646	GSE93272	RA	GSM2449785	GSE93272	RA
GSM2449675	GSE93272	Con	GSM2449729	GSE93272	RA	GSM2449701	GSE93272	RA
GSM2449679	GSE93272	Con	GSM2449875	GSE93272	RA	GSM2449716	GSE93272	RA
GSM2449608	GSE93272	Con	GSM2449812	GSE93272	RA	GSM2449857	GSE93272	RA
GSM2449673	GSE93272	Con	GSM2449710	GSE93272	RA	GSM2449767	GSE93272	RA
GSM2449637	GSE93272	Con	GSM2449686	GSE93272	RA	GSM2449739	GSE93272	RA
GSM2449680	GSE93272	Con	GSM2449849	GSE93272	RA	GSM2449727	GSE93272	RA
GSM2449630	GSE93272	Con	GSM2449846	GSE93272	RA	GSM2449766	GSE93272	RA
GSM2449678	GSE93272	Con	GSM2449879	GSE93272	RA	GSM2449732	GSE93272	RA
GSM2449670	GSE93272	Con	GSM2449886	GSE93272	RA	GSM2449809	GSE93272	RA
GSM2449627	GSE93272	Con	GSM2449770	GSE93272	RA	GSM2449734	GSE93272	RA
GSM2449676	GSE93272	Con	GSM2449754	GSE93272	RA	GSM2449848	GSE93272	RA
GSM2449611	GSE93272	Con	GSM2449802	GSE93272	RA	GSM2449765	GSE93272	RA
GSM2449669	GSE93272	Con	GSM2449664	GSE93272	RA	GSM2449820	GSE93272	RA
GSM2449626	GSE93272	Con	GSM2449655	GSE93272	RA	GSM2449733	GSE93272	RA
GSM2449629	GSE93272	Con	GSM2449843	GSE93272	RA	GSM2449763	GSE93272	RA
GSM2449677	GSE93272	Con	GSM2449697	GSE93272	RA	GSM2449639	GSE93272	RA
GSM2449668	GSE93272	Con	GSM2449745	GSE93272	RA	GSM2449684	GSE93272	RA
GSM2449672	GSE93272	Con	GSM2449715	GSE93272	RA	GSM2449837	GSE93272	RA
GSM2449610	GSE93272	Con	GSM2449852	GSE93272	RA	GSM2449663	GSE93272	RA
GSM2449674	GSE93272	Con	GSM2449803	GSE93272	RA	GSM2449810	GSE93272	RA
GSM2449631	GSE93272	Con	GSM2449660	GSE93272	RA	GSM2449644	GSE93272	RA
GSM2449671	GSE93272	Con	GSM2449825	GSE93272	RA	GSM2449737	GSE93272	RA
GSM2449667	GSE93272	RA	GSM2449760	GSE93272	RA	GSM2449640	GSE93272	RA
GSM2449649	GSE93272	RA	GSM2449656	GSE93272	RA	GSM2449650	GSE93272	RA
GSM2449776	GSE93272	RA	GSM2449654	GSE93272	RA	GSM2449728	GSE93272	RA
GSM2449842	GSE93272	RA	GSM2449797	GSE93272	RA	GSM2449703	GSE93272	RA
GSM2449706	GSE93272	RA	GSM2449814	GSE93272	RA	GSM2449781	GSE93272	RA
GSM2449880	GSE93272	RA	GSM2449662	GSE93272	RA	GSM2449718	GSE93272	RA
GSM2449827	GSE93272	RA	GSM2449847	GSE93272	RA	GSM2449707	GSE93272	RA
GSM2449642	GSE93272	RA	GSM2449723	GSE93272	RA	GSM2449699	GSE93272	RA
GSM2449798	GSE93272	RA	GSM2449638	GSE93272	RA	GSM2449730	GSE93272	RA
GSM2449778	GSE93272	RA	GSM2449682	GSE93272	RA	GSM2449806	GSE93272	RA
GSM2449813	GSE93272	RA	GSM2449689	GSE93272	RA

## Sheet: 6
Supplementary Table 6. The clinical features of in-silico IBD patients and control individuals in GSE169568.
Clinical Factors	IBD	Cnt
	(n = 110)	(n = 95)
Sex (Male/Female)	57 Males/53 Females	41 Males/54 Females
Age, Median years (IQR)	31 (17 – 76)	37 (18 – 78)

## Sheet: 7
Supplementary Table 7. Selected samples from GSE169568 to compare mRNA expression profiles of whole blood in IBD patients and control individuals.
Accession	GSE.ACC	Class	Accession	GSE.ACC	Class	Accession	GSE.ACC	Class
GSM5209429	GSE169568	Con	GSM5209497	GSE169568	Con	GSM5209565	GSE169568	IBD
GSM5209430	GSE169568	IBD	GSM5209498	GSE169568	Con	GSM5209566	GSE169568	IBD
GSM5209431	GSE169568	Con	GSM5209499	GSE169568	Con	GSM5209567	GSE169568	IBD
GSM5209432	GSE169568	IBD	GSM5209500	GSE169568	Con	GSM5209568	GSE169568	IBD
GSM5209433	GSE169568	IBD	GSM5209501	GSE169568	Con	GSM5209569	GSE169568	IBD
GSM5209434	GSE169568	Con	GSM5209502	GSE169568	Con	GSM5209570	GSE169568	IBD
GSM5209435	GSE169568	Con	GSM5209503	GSE169568	Con	GSM5209571	GSE169568	IBD
GSM5209436	GSE169568	IBD	GSM5209504	GSE169568	IBD	GSM5209572	GSE169568	Con
GSM5209437	GSE169568	Con	GSM5209505	GSE169568	IBD	GSM5209573	GSE169568	Con
GSM5209438	GSE169568	Con	GSM5209506	GSE169568	Con	GSM5209574	GSE169568	IBD
GSM5209439	GSE169568	Con	GSM5209507	GSE169568	IBD	GSM5209575	GSE169568	IBD
GSM5209440	GSE169568	Con	GSM5209508	GSE169568	IBD	GSM5209576	GSE169568	Con
GSM5209441	GSE169568	IBD	GSM5209509	GSE169568	IBD	GSM5209577	GSE169568	Con
GSM5209442	GSE169568	Con	GSM5209510	GSE169568	IBD	GSM5209578	GSE169568	Con
GSM5209443	GSE169568	Con	GSM5209511	GSE169568	Con	GSM5209579	GSE169568	Con
GSM5209444	GSE169568	IBD	GSM5209512	GSE169568	Con	GSM5209580	GSE169568	IBD
GSM5209445	GSE169568	Con	GSM5209513	GSE169568	IBD	GSM5209581	GSE169568	Con
GSM5209446	GSE169568	IBD	GSM5209514	GSE169568	Con	GSM5209582	GSE169568	IBD
GSM5209447	GSE169568	Con	GSM5209515	GSE169568	Con	GSM5209583	GSE169568	IBD
GSM5209448	GSE169568	IBD	GSM5209516	GSE169568	IBD	GSM5209584	GSE169568	Con
GSM5209449	GSE169568	IBD	GSM5209517	GSE169568	IBD	GSM5209585	GSE169568	Con
GSM5209450	GSE169568	Con	GSM5209518	GSE169568	IBD	GSM5209586	GSE169568	Con
GSM5209451	GSE169568	IBD	GSM5209519	GSE169568	IBD	GSM5209587	GSE169568	Con
GSM5209452	GSE169568	Con	GSM5209520	GSE169568	IBD	GSM5209588	GSE169568	Con
GSM5209453	GSE169568	IBD	GSM5209521	GSE169568	IBD	GSM5209589	GSE169568	Con
GSM5209454	GSE169568	IBD	GSM5209522	GSE169568	IBD	GSM5209590	GSE169568	Con
GSM5209455	GSE169568	IBD	GSM5209523	GSE169568	IBD	GSM5209591	GSE169568	Con
GSM5209456	GSE169568	IBD	GSM5209524	GSE169568	IBD	GSM5209592	GSE169568	Con
GSM5209457	GSE169568	IBD	GSM5209525	GSE169568	Con	GSM5209593	GSE169568	IBD
GSM5209458	GSE169568	IBD	GSM5209526	GSE169568	IBD	GSM5209594	GSE169568	IBD
GSM5209459	GSE169568	IBD	GSM5209527	GSE169568	IBD	GSM5209595	GSE169568	IBD
GSM5209460	GSE169568	IBD	GSM5209528	GSE169568	Con	GSM5209596	GSE169568	IBD
GSM5209461	GSE169568	Con	GSM5209529	GSE169568	IBD	GSM5209597	GSE169568	IBD
GSM5209462	GSE169568	Con	GSM5209530	GSE169568	Con	GSM5209598	GSE169568	IBD
GSM5209463	GSE169568	IBD	GSM5209531	GSE169568	IBD	GSM5209599	GSE169568	IBD
GSM5209464	GSE169568	Con	GSM5209532	GSE169568	Con	GSM5209600	GSE169568	Con
GSM5209465	GSE169568	IBD	GSM5209533	GSE169568	IBD	GSM5209601	GSE169568	Con
GSM5209466	GSE169568	IBD	GSM5209534	GSE169568	IBD	GSM5209602	GSE169568	Con
GSM5209467	GSE169568	Con	GSM5209535	GSE169568	Con	GSM5209603	GSE169568	Con
GSM5209468	GSE169568	Con	GSM5209536	GSE169568	IBD	GSM5209604	GSE169568	Con
GSM5209469	GSE169568	Con	GSM5209537	GSE169568	Con	GSM5209605	GSE169568	Con
GSM5209470	GSE169568	Con	GSM5209538	GSE169568	IBD	GSM5209606	GSE169568	Con
GSM5209471	GSE169568	Con	GSM5209539	GSE169568	Con	GSM5209607	GSE169568	Con
GSM5209472	GSE169568	IBD	GSM5209540	GSE169568	IBD	GSM5209608	GSE169568	Con
GSM5209473	GSE169568	IBD	GSM5209541	GSE169568	IBD	GSM5209609	GSE169568	Con
GSM5209474	GSE169568	IBD	GSM5209542	GSE169568	IBD	GSM5209610	GSE169568	Con
GSM5209475	GSE169568	IBD	GSM5209543	GSE169568	IBD	GSM5209611	GSE169568	Con
GSM5209476	GSE169568	IBD	GSM5209544	GSE169568	IBD	GSM5209612	GSE169568	IBD
GSM5209477	GSE169568	IBD	GSM5209545	GSE169568	IBD	GSM5209613	GSE169568	IBD
GSM5209478	GSE169568	IBD	GSM5209546	GSE169568	IBD	GSM5209614	GSE169568	IBD
GSM5209479	GSE169568	IBD	GSM5209547	GSE169568	IBD	GSM5209615	GSE169568	IBD
GSM5209480	GSE169568	IBD	GSM5209548	GSE169568	IBD	GSM5209616	GSE169568	IBD
GSM5209481	GSE169568	IBD	GSM5209549	GSE169568	IBD	GSM5209617	GSE169568	IBD
GSM5209482	GSE169568	IBD	GSM5209550	GSE169568	IBD	GSM5209618	GSE169568	IBD
GSM5209483	GSE169568	Con	GSM5209551	GSE169568	IBD	GSM5209619	GSE169568	IBD
GSM5209484	GSE169568	Con	GSM5209552	GSE169568	IBD	GSM5209620	GSE169568	IBD
GSM5209485	GSE169568	Con	GSM5209553	GSE169568	IBD	GSM5209621	GSE169568	IBD
GSM5209486	GSE169568	Con	GSM5209554	GSE169568	Con	GSM5209622	GSE169568	IBD
GSM5209487	GSE169568	Con	GSM5209555	GSE169568	Con	GSM5209623	GSE169568	IBD
GSM5209488	GSE169568	Con	GSM5209556	GSE169568	Con	GSM5209624	GSE169568	IBD
GSM5209489	GSE169568	Con	GSM5209557	GSE169568	IBD	GSM5209625	GSE169568	Con
GSM5209490	GSE169568	Con	GSM5209558	GSE169568	IBD	GSM5209626	GSE169568	Con
GSM5209491	GSE169568	Con	GSM5209559	GSE169568	IBD	GSM5209627	GSE169568	IBD
GSM5209492	GSE169568	Con	GSM5209560	GSE169568	IBD	GSM5209628	GSE169568	Con
GSM5209493	GSE169568	Con	GSM5209561	GSE169568	IBD	GSM5209629	GSE169568	Con
GSM5209494	GSE169568	Con	GSM5209562	GSE169568	IBD	GSM5209630	GSE169568	Con
GSM5209495	GSE169568	Con	GSM5209563	GSE169568	Con	GSM5209631	GSE169568	Con
GSM5209496	GSE169568	Con	GSM5209564	GSE169568	Con	GSM5209632	GSE169568	Con
						GSM5209633	GSE169568	IBD

## Sheet: 8
Supplementary Table 8. Selected samples from GSE166924 (+ their age) to compare mRNA expression profiles of whole blood in IBD patients and control individuals.
Accession	GSE.ACC	Class	Age
GSM5088149	GSE166924	Con	NA
GSM5088151	GSE166924	Con	NA
GSM5088153	GSE166924	Con	NA
GSM5088233	GSE166924	Con	NA
GSM5088235	GSE166924	Con	NA
GSM5088237	GSE166924	Con	NA
GSM5088295	GSE166924	Con	NA
GSM5088297	GSE166924	Con	NA
GSM5088299	GSE166924	Con	NA
GSM5088300	GSE166924	Con	NA
GSM5088302	GSE166924	Con	NA
GSM5088304	GSE166924	Con	NA
GSM5088306	GSE166924	Con	NA
GSM5088308	GSE166924	Con	NA
GSM5088310	GSE166924	Con	NA
GSM5088312	GSE166924	IBD	36
GSM5088314	GSE166924	IBD	36
GSM5088315	GSE166924	IBD	36
GSM5088317	GSE166924	IBD	39
GSM5088319	GSE166924	IBD	39
GSM5088321	GSE166924	IBD	39

## Sheet: 9
Supplementary Table 9. Analyzing the network with CytoHubba revealed the top 50 nodes based on the degree which is the number of interactions of a gene in a network.
Genes	Degree	Genes	Degree
UQCRQ	44	ALPK1	23
MRPL51	43	MXD1	23
NDUFA4	42	KRTCAP2	23
LSM3	41	MRPL13	23
NDUFB2	40	SEM1	23
DBI	39	TBCA	22
COX14	38	DENND3	21
SNRPD2	38	ATP5MPL	21
TOMM6	38	RPS27L	21
SSR4	36	MAPK14	21
STX3	33	AQP9	20
NDUFB11	33	SRPK1	20
COX6C	33	PFKFB4	20
MRPL22	33	MMP25	20
NIBAN1	31	PHF21A	20
SF3B5	31	NDUFB10	20
NDUFS5	29	EIF3K	20
PYGL	26	ATP5MF	20
COX5B	26	TOMM5	20
CUTA	26	ACSL1	19
MICOS13	25	CREB5	19
COA3	24	MCTP2	19
ATP5PO	24	MRPL36	19
HINT1	24	SLIRP	19
NDUFAB1	24	MRPS33	19

## Sheet: 10
Supplementary Table 10. Radiality analysis by the CentiScape2.2 plugin indicated NDUFB2 as the regulator in the major model
Genes	Radiality	Stress	Betweenness	Bridging	Centroid	Closeness	Degree	Eccentricity	EigenVector
NDUFA4	2.66667	308	38.8514	1.00087	-5	0.0208333	25	0.333333	0.231904
MRPL36	2.5	148	16.129	0.921731	-11	0.0185185	18	0.5	0.179135
MRPS33	2.22222	16	1.38687	0.180854	-20	0.015625	12	0.333333	0.124365
SSR4	2.58333	522	69.3887	2.09949	-8	0.0196078	21	0.5	0.169087
MRPL22	2.66667	330	35.7579	1.06513	-5	0.0208333	24	0.5	0.228684
MRPL13	2.13889	10	0.931624	0.171751	-22	0.0149254	10	0.333333	0.102166
MICOS13	2.33333	86	6.91266	0.83624	-17	0.0166667	12	0.5	0.110996
ATP5MPL	2.16667	4	0.381818	0.0931586	-23	0.0151515	9	0.333333	0.0955694
LSM3	2.55556	176	16.746	0.654245	-9	0.0192308	21	0.333333	0.20619
CUTA	1.72222	2	0.4	0.280936	-31	0.0121951	4	0.333333	0.0209208
TOMM6	2.72222	454	53.0419	1.32574	-3	0.0217391	26	0.5	0.240885
KRTCAP2	2.16667	62	7.21204	1.40764	-23	0.0151515	8	0.333333	0.0620042
SNRPD2	2.75	496	57.8934	1.3524	-2	0.0222222	27	0.5	0.247535
HINT1	2.41667	96	8.8334	0.73054	-14	0.0175439	15	0.5	0.154544
ATP5PO	2.5	180	19.0783	1.03936	-11	0.0185185	18	0.5	0.173277
SF3B5	2.47222	232	20.7649	1.26229	-12	0.0181818	17	0.5	0.160988
ATP5MF	2.19444	24	3.31945	0.742506	-22	0.0153846	8	0.333333	0.0794078
NDUFS5	2.61111	212	21.1278	0.781731	-7	0.02	22	0.5	0.216723
NDUFB2	2.80556	572	76.8717	1.47014	2	0.0232558	29	0.5	0.257709
NDUFB11	2.30556	152	16.4569	1.34933	-18	0.0163934	12	0.333333	0.0882782
DBI	2.58333	236	29.2381	0.98388	-8	0.0196078	22	0.333333	0.208353
NDUFB10	2.02778	10	1.31349	0.292561	-24	0.0140845	8	0.333333	0.0534571
COX6C	2.58333	214	24.0005	0.757641	-8	0.0196078	23	0.333333	0.219838
NDUFAB1	2.38889	144	16.5851	1.38131	-15	0.0172414	14	0.5	0.12404
COX5B	2	0	0	0	-28	0.0138889	4	0.333333	0.0353238
UQCRQ	2.66667	362	51.6892	1.36246	-5	0.0208333	24	0.5	0.222668
COA3	2.41667	150	14.2896	0.972134	-14	0.0175439	15	0.5	0.125913
TOMM5	2.44444	74	6.90832	0.456315	-13	0.0178571	17	0.333333	0.17646
SEM1	2.41667	120	12.6632	0.987186	-14	0.0175439	15	0.5	0.144323
EIF3K	2.22222	122	14.1818	1.74546	-20	0.015625	10	0.333333	0.0759529
SLIRP	2.27778	24	2.73571	0.310881	-19	0.016129	13	0.333333	0.137293
COX14	2.66667	458	70.5081	1.74661	-5	0.0208333	24	0.5	0.210531
MRPL51	2.55556	304	51.3285	1.63488	-9	0.0192308	20	0.5	0.154876
RPS27L	2.30556	32	2.81129	0.315581	-18	0.0163934	13	0.333333	0.14043
SNRPF	2.27778	34	2.83705	0.46572	-19	0.016129	11	0.333333	0.114925
TBCA	2.41667	70	7.00095	0.531926	-14	0.0175439	16	0.333333	0.165052
NDUFS4	2.41667	74	6.42359	0.409631	-14	0.0175439	17	0.333333	0.175359

[truncated: 1 more sheets: 11]
